# Supplementary material for: Cost-effectiveness of treating multidrug-resistant tuberculosis in treatment initiative centers and treatment follow-up centers in Ethiopia
Source: PLoS One. 2020 Jul 27;15(7):e0235820. doi: 10.1371/journal.pone.0235820 (PMC7384609; doi:10.1371/journal.pone.0235820)
Supplement: S1 File — (XLSX) [file pone.0235820.s001.xlsx]

## Sheet: MDR TB Costing
ID	Provider type	Region	Sub City	Woreda	age	Sex	Marital Status	Education	occupation	Net Wage	Net Income	Number of people	Number of employed	Avarage Income	MDR-TB Site	Regimen	IP Duration	CP duration	category	provider of Drug	HIV Status	outcome	AFB	AFBC	GeneExpert	GXC	X-ray	X-rayC	Culture	CultureC	CBC	CBC-C	Renal Function	RenalC	Electrolyte	ELC	ECG	ECGC	Bloodg lucose	BGC	TSH	TSHC	HbsAg	HBSagC	HIVTest	HIVTC	Pregnancy	PregnancyC	Psychiatry
1	2	Addis Ababa	Gulele	4	22	2	2	4	2	3000	2400	6	2	5000	2	1	8	12	4	2	2	1	17	510	1	280	3	90	9	2250	4	120	5	60	7	1050	0	0	1	10	5	900	1	20	1	10	1	10	0
2	2	Addis Ababa	Gulele	4	22	2	2	4	2	3000	2400	6	2	5000	2	1	8	12	4	2	2	1	17	510	1	280	3	90	9	2250	4	120	5	60	7	1050	0	0	1	10	5	900	1	20	1	10	1	10	0
3	2	Oromiya		6	25	1	2	3	3	2000	1600	1	1	1600	2	1	8	12	2	2	2	1	20	600	1	280	3	90	3	1250	3	90	3	36	3	450	0	0	1	10	3	540	1	20	1	10		0	0
4	2	Addis Ababa	Bole	9	25	2	2	3	3	3500	2800	2	1	2800	2	1	8	12	2	2	1	1	17	510	1	100	4	120	5	2000	2	60	3	36	5	750	0	0	1	10	3	540	1	20	1	10	1	10	0
5	2	Addis Ababa	Bole	9	25	2	2	3	3	3500	2800	2	1	2800	2	1	8	12	2	2	1	1	17	510	1	280	4	120	8	2000	2	60	3	36	5	750	0	0	1	10	3	540	1	20	1	10	1	10	0
6	2	Addis Ababa	Arada	5	53	1	4	4	2	700	560	6	3	2100	2	1	8	12	4	2	2	1	12	360	1	280	3	90	6	1750	2	60	11	132	6	900	0	0	2	20	7	1260	1	20	1	10		0	0
7	2	Addis Ababa	Addis Ketema	6	34	2	1	3	3	4000	3200	4	2	7000	2	1	8	13	2	2	1	1	12	360	1	100	3	90	7	1750	4	120	8	96	10	1500	0	0	1	10	3	540	1	20	1	10	1	10	0
8	2	Addis Ababa	Addis Ketema	6	34	2	1	3	3	4000	3200	4	2	7000	2	1	8	13	2	2	1	1	12	360	1	280	3	90	7	1750	4	120	8	96	10	1500	0	0	1	10	3	540	1	20	1	10	1	10	0
9	2	Addis Ababa	Addis Ketema	7	39	1	1	4	2	3100	2480	3	1	2480	2	1	8	12	4	2	1	1	17	510	1	100	3	90	7	2000	3	90	4	48	5	750	0	0	1	10	3	540	1	20	1	10		0	0
10	2	Addis Ababa	Lideta	8	29	2	2	2	3	4000	3200	1	1	3200	2	1	8	12	4	2	2	1	16	480	1	280	2	60	8	2000	3	90	8	96	8	1200	0	0	1	10	7	1260	1	20	1	10	1	10	1
11	2	Addis Ababa	Lideta	8	29	2	2	2	3	4000	3200	1	1	3200	2	1	8	12	4	2	2	1	16	480	1	280	6	180	8	2000	3	90	8	96	8	1200	0	0	1	10	7	1260	1	20	1	10	1	10	1
12	2	Addis Ababa	Addis Ketema	7	27	2	2	3	2	3000	2400	1	1	2400	2	1	8	12	1	2	2	1	16	480	1	280	2	60	7	1750	4	120	3	36	4	600	0	0	1	10	5	900	1	20	1	10	1	10	0
13	2	Addis Ababa	Yeka	8	39	2	1	4	2	2500	2000	2	1	2000	1	1	8	11	1	2	2	2	0	0	1	280	0	0	0	0	2	60	5	60	6	900	0	0		0	7	1260	1	20	1	10	1	10	0
14	2	Addis Ababa	Yeka	8	39	2	1	4	2	2500	2000	2	1	2000	1	1	8	11	1	2	2	2	0	0	1	280	0	0	0	0	2	60	5	60	6	900	0	0		0	7	1260	1	20	1	10	1	10	0
15	2	Addis Ababa	Arada	3	30	1	2	2	3	4000	3200	1	1	3200	2	1	9	14	1	2	2	2	8	240	1	280	3	90	7	1750	2	60	6	72	5	750	0	0	1	10	4	720	1	20	1	10		0	0
16	2	Addis Ababa	Arada	3	30	1	2	2	3	4000	3200	1	1	3200	2	1	9	14	1	2	2	2	8	240	1	280	3	90	7	1750	2	60	6	72	5	750	0	0	1	10	4	720	1	20	1	10		0	0
17	2	Addis Ababa	Yeka	8	30	2	1	4	2	5600	4480	1	1	4480	1	1	9	13	4	2	2	2	0	0	1	280	0	0	0	0	3	90	13	156	13	1950	0	0	1	10	6	1080	1	20	1	10	1	10	0
18	2	Addis Ababa	Yeka	8	30	2	1	4	2	5600	4480	1	1	4480	1	1	9	13	4	2	2	2	0	0	1	280	0	0	0	0	3	90	13	156	13	1950	0	0	1	10	6	1080	1	20	1	10	1	10	0
19	2	Addis Ababa	Yeka	8	29	2	2	3	3	500	400	3	2	1500	2	1	8	12	2	2	2	1	10	300	1	280	4	120	5	1250	3	90	5	60	5	750	0	0	1	10	7	1260	1	20	1	10	1	10	0
20	2	Addis Ababa	Yeka	8	29	2	2	3	3	500	400	3	2	1500	2	1	8	12	2	2	2	1	10	300	1	280	4	120	5	1250	3	90	5	60	5	750	0	0	1	10	7	1260	1	20	1	10	1	10	0
21	2	Addis Ababa	Arada	8	26	2	2	3	3	4500	3600	7	3	12500	1	1	9	12	1	2	2	2	1	30	1	280	0	0	0	0	2	60	5	60	0	0	0	0	1	10	6	1080	1	20	1	10	1	10	0
22	2	Addis Ababa	Arada	8	26	2	2	3	3	4500	3600	7	3	12500	1	1	9	12	1	2	2	2	1	30	1	280	0	0	0	0	2	60	5	60	0	0	0	0	1	10	6	1080	1	20	1	10	1	10	0
23	2	Addis Ababa	Kirkos	7	48	1	1	3	3	5000	4000	5	2	7800	2	1	8	12	4	2	2	2	7	210	1	280	3	90	2	500	2	60	5	60	6	900	0	0	1	10	4	720	1	20	1	10		0	0
24	2	Addis Ababa	Kirkos	7	48	1	1	3	3	5000	4000	5	2	7800	2	1	8	12	4	2	2	2	7	210	1	280	3	90	2	500	2	60	5	60	6	900	0	0	1	10	4	720	1	20	1	10		0	0
25	2	Addis Ababa	Bole	11	32	2	1	4	2	5600	4480	4	1	4480	1	1	8	12	2	2	2	2	0	0	1	280	0	0	0	0	2	60	7	84	8	1200	0	0	1	10	3	540	1	20	1	10	1	10	0
26	2	Addis Ababa	Bole	11	32	2	1	4	2	5600	4480	4	1	4480	1	1	8	12	2	2	2	2	0	0	1	280	0	0	0	0	2	60	7	84	8	1200	0	0	1	10	3	540	1	20	1	10	1	10	0
27	2	Addis Ababa	Akaki	8	18	2	2	3	3	5000	4000	6	2	7750	1	1	8	12	4	2	2	2	0	0	1	280	0	0	0	0	2	60	6	72	8	1200	0	0	1	10	5	900	1	20	1	10	1	10	0
28	2	Addis Ababa	Akaki	8	18	2	2	3	3	5000	4000	6	2	7750	1	1	8	12	4	2	2	2	0	0	1	280	0	0	0	0	2	60	6	72	8	1200	0	0	1	10	5	900	1	20	1	10	1	10	0
29	2	Oromiya	Keresa	Keresa	45	2	1	1	8	2500	2000	10			2	1	2	0	4	2	2	3	2	60	1	280	1	30	1	250	1	30	1	12	2	300	0	0	2	20	1	180	1	20	1	10	1	10	2
30	2	Oromiya	Keresa	Keresa	45	2	1	1	8	2500	2000	10			2	1	2	0	4	2	2	3	2	60	1	280	1	30	1	250	1	30	1	12	2	300	0	0	2	20	1	180	1	20	1	10	1	10	2
31	2	Oromiya	Keresa	Keresa	45	2	1	1	8	2500	2000	10			2	1	2	0	4	2	2	3	2	60	1	280	1	30	1	750	1	30	1	12	2	300	0	0	2	20	1	180	1	20	1	10	1	10	2
32	2	Addis Ababa	Yeka	13	28	1	1	1	5	1500	1200	3			2	1	4	0	1	2	2	3	4	120	1	280	3	90	3	750	2	60	6	72	3	450	0	0	1	10	3	540	1	20	1	10		0	1
33	2	Addis Ababa	Yeka	13	28	1	1	1	5	1500	1200	3			2	1	4	0	1	2	2	3	4	120	1	280	3	90	3	750	2	60	6	72	3	450	0	0	1	10	3	540	1	20	1	10		0	1
34	2	Addis Ababa	Yeka	13	28	1	1	1	5	1500	1200	3			2	1	4	0	1	2	2	3	4	120	1	280	3	90	3	500	2	60	6	72	3	450	0	0	1	10	3	540	1	20	1	10		0	1
35	2	Addis Ababa	Gulele	7	37	2	1	3	3	2000	1600	4			2	1	2	0	2	2	1	5	2	60	1	100	3	90	2	250	2	60	4	48	3	450	0	0	1	10	3	540	1	20	1	10	1	10	2
36	1	Addis Ababa	Bole	17	80	2	2	1	7	3000	2400	2			2	1	2	0	1	1	2	5	1	30	1	100	2	60	1	60	1	30	2	24	2	300	0	0	1	10	1	180	1	20	1	10	0	0	2
37	2	Addis Ababa	Bole	17	53	1	1	3	2	3000	2400	5			2	1	8	10	2	2	1	5	5	150	1	100	2	60	2	500	6	180	6	72	5	750	0	0	1	10	6	1080	1	20	1	10		0	0
38	1	Addis Ababa	Yeka	11	29	2	2	3	3	3600	2880	3			2	1	3	0	1	1	1	5	3	90	1	100	2	60	2	120	4	120	3	36	2	300	0	0	1	10	4	720	1	20	1	10	1	10	0
39	1	Addis Ababa	Arada	5	31	1	2	2	8	3500	2800	2			2	1	1	0	1	1	2	5	1	30	1	100	1	30	1	60	2	60	1	12	1	150	0	0	1	10	1	180	1	20	1	10		0	0
40	1	Addis Ababa	Arada	5	31	1	2	2	8	3500	2800	2			2	1	1	0	1	1	2	5	1	30	1	100	1	30	1	60	2	60	1	12	1	150	0	0	1	10	1	180	1	20	1	10		0	0
41	1	Addis Ababa	Kirkos	10	51	1	2	1	6	2600	2080	3			2	1	1	0	2	1	1	5	1	30	1	100	1	30	1	60	1	30	2	24	2	300	0	0	1	10	1	180	1	20	1	10		0	0
42	1	Addis Ababa	Kirkos	10	51	1	2	1	6	2600	2080	3			2	1	1	0	2	1	1	5	1	30	1	100	1	30	1	60	1	30	2	24	2	300	0	0	1	10	1	180	1	20	1	10		0	0
43	1	Addis Ababa	Lafto	11	46	2	2	2	3	1900	1520	3			2	1	1	0	2	1	1	5	1	30	1	100	1	30	1	60	1	30	1	12	1	150	0	0	1	10	1	180	1	20	1	10	1	10	0
44	1	Addis Ababa	Bole	17	50	1	1	3	3	4000	3200	4			2	1	2	0	2	1	1	5	2	60	1	100	1	30	1	60	1	30	2	24	2	300	0	0	1	10	2	360	1	20	1	10		0	0
45	1	Addis Ababa	Bole	17	50	1	1	3	3	4000	3200	4			2	1	2	0	2	1	1	5	2	60	1	100	1	30	1	60	1	30	2	24	2	300	0	0	1	10	2	360	1	20	1	10		0	0
46	1	Addis Ababa	Nifas Silk	6	56	2	4	3	6	2600	2080	2			1	1	1	0	4	1	2	5	1	30	1	100	0	0	0	0	1	30	1	12	1	150	0	0	1	10	1	180	1	20	1	10	0	0	0
47	1	Addis Ababa	Addis Ketema	3	40	1	2	3	6	3000	2400	4			2	1	8	0	1	1	2	5	7	210	1	100	3	90	6	360	4	120	5	60	4	600	0	0	1	10	3	540	1	20	1	10		0	0
48	1	Addis Abab	Addis Ketema	3	35	1	2	3	3	7000	5600	1			2	1	3	0	2	1	1	5	3	90	1	100	2	60	2	120	1	30	2	24	6	900	0	0	1	10	4	720	1	20	1	10		0	0
49	2	Addis Ababa	Gulele	6	63	1	4	2	5	2000	1600	1			2	1	1	0	1	2	2	5	2	60	1	280	1	30	0	3250	5	150	2	24	2	300	0	0	1	10	2	360	1	20	1	10		0	0
50	1	Oromiya	Sulilta	Sulilta	26	2	2	1	3	400	320	6	3	6000	2	1	8	12	2	1	2	1	12	360	1	280	3	90	13	780	2	60	3	36	6	900	0	0	1	10	3	540	1	20	1	10	1	10	1
51	2	Oromiya		17	31	1	1	2	5	300	240	2	2	1200	2	1	8	12	4	2	2	2	13	390	1	280	6	180	9	2250	4	120	3	36	4	600	0	0	2	20	5	900	1	20	1	10		0	2
52	2	Oromiya		17	31	1	1	2	5	300	240	2	2	1200	2	1	8	12	4	2	2	2	16	480	1	280	6	180	9	2250	4	120	3	36	4	600	0	0	2	20	5	900	1	20	1	10		0	2
53	1	Addis Ababa	Lafto	6	22	2	2	3	4	560	448	3	2	4500	1	1	8	16	1	1	2	2	0	0	1	100	0	0	0	0	1	30	8	96	6	900	0	0	1	10	6	1080	1	20	1	10	1	10	0
54	1	Oromiya		3	30	1	2	3	3	2000	1600	1	1	2000	1	1	8	12	4	1	1	2	1	30	1	100	1	30	1	60	4	120	4	48	6	900	0	0	1	10	5	900	1	20	1	10		0	0
55	1	Oromiya		3	30	1	2	3	3	2000	1600	1	1	2000	1	1	8	12	4	1	1	2	1	30	1	100	1	30	1	60	4	120	4	48	6	900	0	0	1	10	5	900	1	20	1	10		0	0
56	2	Addis Ababa	Addis Ketema	3	28	2	2	3	2	3000	2400	3	1	3000	2	1	8	12	4	2	2	1	11	330	1	280	4	120	5	1250	2	60	4	48	5	750	0	0	1	10	5	900	1	20	1	10	1	10	0
57	1	Oromiya		7	30	1	2	4	2	1500	1200	2	1	1500	1	1	8	12	4	1	2	2	1	30	1	100	0	0	0	0	3	90	3	36	4	600	0	0	1	10	4	720	1	20	1	10		0	0
58	1	Addis Ababa	Yeka	13	26	1	2	3	3	1000	800	8	3	4800	2	1	8	12	4	1	2	2	11	330	1	100	6	180	4	240	3	90	4	48	5	750	0	0	1	10	5	900	1	20	1	10		0	0
59	1	Addis Ababa	Yeka	13	26	1	2	3	3	1000	800	8	3	4800	2	1	8	12	4	1	2	2	11	330	1	100	6	180	4	240	3	90	4	48	5	750	0	0	1	10	5	900	1	20	1	10		0	0
60	2	Addis Ababa	Gulele	10	28	2	1	4	3	3000	2400	2	2	3000	2	1	8	13	1	2	2	2	11	330	1	280	5	150	15	3750	3	90	4	48	5	750	0	0	1	10	5	900	1	20	1	10	1	10	0
61	2	Addis Ababa	Gulele	10	28	2	1	4	3	3000	2400	2	2	3000	2	1	8	13	1	2	2	2	21	630	1	280	5	150	15	3750	3	90	4	48	5	750	0	0	1	10	5	900	1	20	1	10	1	10	0
62	1	Addis Ababa	Arada	4	45	1	1	3	3	7000	5600	3	2	7000	2	1	9	11	2	1	2	2	8	240	1	100	3	90	7	420	3	90	6	72	5	750	0	0	1	10	5	900	1	20	1	10		0	0
63	1	Addis Ababa	Gulele	3	29	1	2	2	3	1500	1200	4	2	5500	2	1	9	12	4	1	2	2	5	150	1	100	3	90	4	240	2	60	2	24	5	750	0	0	1	10	6	1080	1	20	1	10		0	0
64	1	Addis Ababa	Gulele	3	29	1	2	2	3	1500	1200	4	2	5500	2	1	9	12	4	1	2	2	5	150	1	100	3	90	4	240	2	60	2	24	5	750	0	0	1	10	6	1080	1	20	1	10		0	0
65	1	Addis Ababa	Lafto	5	22	2	2	3	4	560	448	5	2	700	2	1	8	13	1	1	2	2	15	450	1	100	3	90	17	1020	2	60	6	72	6	900	0	0	1	10	5	900	1	20	1	10	1	10	0
66	2	Addis Ababa	Arada	3	22	2	2	2	3	1000	800	3	2	1000	2	1	10	10	4	2	2	2	15	450	1	280	4	120	10	2500	2	60	7	84	4	600	0	0		0	4	720	1	20	1	10	1	10	0
67	2	Addis Ababa	Arada	3	22	2	2	2	3	1000	800	3	2	1000	2	1	10	10	4	2	2	2	15	450	1	280	4	120	10	2500	2	60	7	84	4	600	0	0		0	4	720	1	20	1	10	1	10	0
68	1	Addis Ababa	Gulele	7	44	1	1	3	3	4500	3600	4	2	4500	2	1	9	13	1	1	2	1	8	240	1	280	3	90	12	720	2	60	2	24	1	150	0	0	1	10	1	180	1	20	1	10		0	0
69	1	Addis Ababa	Gulele	7	44	1	1	3	3	4500	3600	4	2	4500	2	1	9	13	1	1	2	1	8	240	1	280	3	90	12	720	2	60	2	24	1	150	0	0	1	10	1	180	1	20	1	10		0	0
70	1	Addis Ababa	Kirkos	7	20	2	2	2	3	800	640	1		800	2	1	8	3	4	1	2	4	13	390	1	100	5	150	7	420	4	120	5	60	9	1350	0	0	1	10	3	540	1	20	1	10	1	10	0
71	1	Addis Ababa	Kirkos	7	20	2	2	2	3	800	640	1		800	2	1	8	3	4	1	2	4	13	390	1	100	5	150	7	420	4	120	5	60	9	1350	0	0	1	10	3	540	1	20	1	10	1	10	0
72	1	Addis Ababa	Arada	7	27	2	2	4	2	1800	1440	1	1	1800	2	1	5	0	4	1	2	3	5	150	1	100	2	60	1	60	1	30	2	24	4	600	0	0	1	10	4	720	1	20	1	10	1	10	1
73	1	Addis Ababa	Arada	7	27	2	2	4	2	1800	1440	1	1	1800	2	1	5	0	4	1	2	3	5	150	1	100	2	60	1	60	1	30	2	24	4	600	0	0	1	10	4	720	1	20	1	10	1	10	1
74	1	Addis Ababa	Yeka	8	46	1	2	3	6	3100	2480	0			2	1	2	0	2	1	2	3	2	60	1	100	1	30	1	60	2	60	2	24	1	150	0	0	1	10	1	180	1	20	1	10		0	0
75	1	Addis Ababa	Yeka	8	46	1	2	3	6	3100	2480	0			2	1	2	0	2	1	2	3	2	60	1	100	1	30	1	60	2	60	2	24	1	150	0	0	1	10	1	180	1	20	1	10		0	0
76	1	Addis Ababa	Yeka	8	46	1	2	3	6	3100	2480	0			2	1	2	0	2	1	2	3	2	60	1	100	1	30	1	60	2	60	2	24	1	150	0	0	1	10	1	180	1	20	1	10		0	0
77	1	Addis Ababa	Yeka	8	46	1	2	3	6	3100	2480	0			2	1	2	0	2	1	2	3	2	60	1	100	1	30	1	60	2	60	2	24	1	150	0	0	1	10	1	180	1	20	1	10		0	0
78	1	Oromiya	Woliso	Woliso	24	1	2	2	4	700	560	4			2	1	8	1	4	1	2	3	9	270	1	100	4	120	7	420	4	120	7	84	7	1050	0	0	1	10	6	1080	1	20	1	10		0	0
79	1	Oromiya	Woliso	Woliso	24	1	2	2	4	700	560	4			2	1	8	1	4	1	2	3	9	270	1	100	4	120	7	420	4	120	7	84	7	1050	0	0	1	10	6	1080	1	20	1	10		0	0
80	1	Amhara	N/Shoa	N/Shoa	29	1	1	1	3	2000	1600	2	1	2000	1	1	8	6	4	1	2	3	0	0	1	100	0	0	0	0	1	30	9	108	9	1350	0	0	1	10	2	360	1	20	1	10		0	0
81	1	Amhara	N/Shoa	N/Shoa	29	1	1	1	3	2000	1600	2	1	2000	1	1	8	6	4	1	2	3	0	0	1	100	0	0	0	0	1	30	9	108	9	1350	0	0	1	10	2	360	1	20	1	10		0	0
82	2	Addis Ababa	Yeka	11	40	1	1	3	8	2500	2000	4			1	1	3	0	1	2	1	3	3	90	1	100	1	30	3	750	1	30	2	24	2	300	0	0	1	10	1	180	1	20	1	10		0	0
83	2	Addis Ababa	Yeka	11	40	1	1	3	8	2500	2000	4			1	1	3	0	1	2	1	3	3	90	1	100	1	30	3	2250	1	30	2	24	2	300	0	0	1	10	1	180	1	20	1	10		0	0
84	1	Addis Ababa	Yeka	9	30	2	2	4	2	3909	3127.2	1	1	3909	2	1	8	12	2	1	2	1	10	300	1	280	2	60	9	540	3	90	3	36	3	450	0	0	1	10	3	540	1	20	1	10	1	10	0
85	1	Addis Ababa	Gulele	2	21	2	2	3	3	1000	800	3	2	2700	2	1	9	12	4	1	2	1	11	330	1	280	4	120	9	540	4	120	4	48	7	1050	0	0	1	10	7	1260	1	20	1	10	1	10	0
86	1	Addis Ababa	Gulele	2	21	2	2	3	3	1000	800	3	2	2700	2	1	9	12	4	1	2	1	11	330	1	280	4	120	9	540	4	120	4	48	7	1050	0	0	1	10	7	1260	1	20	1	10	1	10	0
87	1	Addis Ababa	Addis Ketema	10	23	2	2	2	3	2000	1600	4	2	4000	2	1	9	11	2	1	1	1	12	360	1	100	3	90	14	840	3	90	3	36	5	750	0	0	1	10	4	720	1	20	1	10	1	10	1
88	1	Addis Ababa	Arada	3	29	2	1	2	3	1500	1200	3	2	4300	2	1	8	12	4	1	2	1	12	360	1	280	4	120	13	780	3	90	5	60	6	900	0	0	1	10	6	1080	1	20	1	10	1	10	0
89	1	Addis Ababa	Arada	3	29	2	1	2	3	1500	1200	3	2	4300	2	1	8	12	4	1	2	1	19	570	1	280	4	120	13	780	3	90	5	60	6	900	0	0	1	10	6	1080	1	20	1	10	1	10	0
90	1	Addis Ababa	Bole	8	37	1	1	3	3	1500	1200	3	2	4000	2	1	9	12	2	1	2	1	16	480	1	280	4	120	9	540	4	120	16	192	9	1350	0	0	1	10	6	1080	1	20	1	10		0	1
91	2	Addis Ababa	Arada	3	20	2	2	4	3	700	560	4	2	2100	2	1	8	12	4	2	2	1	11	330	1	280	3	90	9	2250	2	60	5	60	6	900	0	0	1	10	3	540	1	20	1	10	1	10	1
92	2	Addis Ababa	Arada	3	20	2	2	4	3	700	560	4	2	2100	2	1	8	12	4	2	2	1	19	570	1	280	3	90	9	2250	2	60	5	60	6	900	0	0	1	10	3	540	1	20	1	10	1	10	1
93	2	Oromiya		5	22	2	2	2	3	1000	800	7	4	9000	2	1	8	12	1	2	2	1	11	330	1	280	3	90	2	500	4	120	3	36	5	750	0	0	1	10	4	720	1	20	1	10	1	10	0
94	1	Addis Ababa	Gulele	2	19	2	2	3	4	560	448	2	1	1700	1	1	8	13	2	1	2	2	0	0	1	100	0	0	0	0	2	60	1	12	1	150	0	0	1	10	1	180	1	20	1	10	1	10	0
95	1	Addis Ababa	Gulele	2	19	2	2	3	4	560	448	2	1	1700	1	1	8	13	2	1	2	2	0	0	1	100	0	0	0	0	2	60	1	12	1	150	0	0	1	10	1	180	1	20	1	10	1	10	0
96	1	Addis Ababa	Yeka	4	23	2	2	4	2	500	400	2	2	7500	2	1	8	13	1	1	2	1	11	330	1	280	4	120	11	660	1	30	2	24	1	150	0	0	1	10	2	360	1	20	1	10	1	10	0
97	1	Addis Ababa	Yeka	4	23	2	2	4	2	500	400	2	2	7500	2	1	8	13	1	1	2	1	15	450	1	280	4	120	11	660	1	30	2	24	1	150	0	0	1	10	2	360	1	20	1	10	1	10	0
98	1	Addis Ababa	Addis Ketema	5	43	2	2	3	3	10000	8000	5	3	40000	2	1	8	13	4	1	2	1	11	330	1	280	2	60	9	540	2	60	12	144	4	600	0	0	1	10	7	1260	1	20	1	10	1	10	0
99	1	Addis Ababa	Akaki	3	31	1	2	3	3	2800	2240	8	2	4800	2	1	8	13	4	1	2	1	16	480	1	280	3	90	10	600	5	150	3	36	3	450	0	0	1	10	3	540	1	20	1	10		0	0
100	1	Addis Ababa	Akaki	3	31	1	2	3	3	2800	2240	8	2	4800	2	1	8	13	4	1	2	1	16	480	1	280	3	90	10	600	5	150	3	36	3	450	0	0	1	10	3	540	1	20	1	10		0	0
101	1	Oromiya	Sheno	Sheno	50	2	4	1	1	3500	2800	4	2	4000	2	1	8	12	2	1	1	2	13	390	1	100	3	90	9	540	3	90	5	60	7	1050	0	0	1	10	5	900	1	20	1	10	0	0	2
102	1	Oromiya	Sheno	Sheno	50	2	4	1	1	3500	2800	4	2	4000	2	1	8	12	2	1	1	2	13	390	1	100	3	90	9	540	3	90	5	60	7	1050	0	0	1	10	5	900	1	20	1	10	0	0	2
103	1	Addis Ababa	Kirkos	7	36	2	2	3	3	1500	1200	3	2	2800	2	1	8	12	1	1	1	2	16	480	1	100	3	90	13	780	2	60	3	36	4	600	0	0		0	6	1080	1	20	1	10	1	10	1
104	1	Addis Ababa	Yeka	13	28	1	2	2	3	1500	1200	1	1	1200	2	1	8	12	4	1	1	1	18	540	1	100	4	120	7	420	3	90	5	60	6	900	0	0	1	10	3	540	1	20	1	10		0	1
105	2	Addis Ababa	Gulele	7	19	1	2	4	4	560	448	3	2	5500	1	1	8	12	4	2	2	2	0	0	1	280	0	0	0	0	5	150	4	48	4	600	0	0	1	10	5	900	1	20	1	10		0	0
106	2	Addis Ababa	Gulele	7	19	1	2	4	4	560	448	3	2	5500	1	1	8	12	4	2	2	2	0	0	1	280	0	0	0	0	5	150	4	48	4	600	0	0	1	10	5	900	1	20	1	10		0	0
107	1	Addis Ababa	Addis Ketema	2	17	1	2	2	6	1000	800	2	1	800	1	1	9	12	4	1	2	2	0	0	1	100	0	0	0	0	3	90	5	60	8	1200	0	0	1	10	14	2520	1	20	1	10		0	0
108	1	Addis Ababa	Addis Ketema	2	17	1	2	2	6	1000	800	2	1	800	1	1	9	12	4	1	2	2	0	0	1	100	0	0	0	0	3	90	5	60	8	1200	0	0	1	10	14	2520	1	20	1	10		0	0
109	1	Oromiya	Alelta	Alelta	19	2	2	3	4	560	448	5	2	8000	2	1	8	12	4	1	2	2	13	390	1	100	2	60	9	540	1	30	3	36	2	300	1	25	1	10	5	900	1	20	1	10	1	10	0
110	1	Addis Ababa	Bole	9	33	1	1	3	3	3500	2800	2	2	8000	2	1	8	12	2	1	2	2	9	270	1	100	3	90	4	240	2	60	3	36	6	900	0	0	1	10	5	900	1	20	1	10		0	0
111	1	Addis Ababa	Bole	9	33	1	1	3	3	3500	2800	2	2	8000	2	1	8	12	2	1	2	2	13	390	1	100	3	90	4	240	2	60	3	36	6	900	0	0	1	10	5	900	1	20	1	10		0	0
112	1	Addis Ababa	KAliey	10	50	1	1	3	3	1000	800	4	2	4500	2	1	8	12	1	1	2	2	11	330	1	100	4	120	14	840	2	60	7	84	6	900	0	0	1	10	6	1080	1	20	1	10		0	0
113	1	Addis Ababa	Arada	4	34	2	1	3	3	3500	2800	2	2	7500	2	1	8	12	4	1	1	2	12	360	1	100	3	90	0	0	20	600	4	48	20	3000	0	0		0	4	720	1	20	1	10	1	10	0
114	1	Addis Ababa	Yeka	7	48	2	1	3	3	900	720	2	1	720	2	1	8	12	4	1	1	2	13	390	1	100	3	90	4	240	2	60	6	72	10	1500	0	0	1	10	5	900	1	20	1	10	0	0	0
115	1	Addis Ababa	Addis Ketema	3	30	1	2	3	3	2000	1600	1	1	1600	2	1	8	12	4	1	2	1	13	390	1	280	3	90	8	480	4	120	8	96	7	1050	0	0	1	10	5	900	1	20	1	10		0	0
116	1	Addis Ababa	Addis Ketema	3	30	1	2	3	3	2000	1600	1	1	1600	2	1	8	12	4	1	2	1	13	390	1	280	3	90	8	480	4	120	8	96	7	1050	0	0	1	10	5	900	1	20	1	10		0	0
117	1	Addis Ababa	Gulele	2	34	2	4	4	2	2008	1606.4	2	1	1606	2	1	8	12	2	1	2	1	12	360	1	280	4	120	7	420	2	60	4	48	6	900	0	0	1	10	5	900	1	20	1	10	1	10	0
118	1	Addis Ababa	Addis Ketema	2	20	1
119	1	Addis Ababa	Addis Ketema	7	26	1	2	3	3	1500	1200	2	1	1200	2	1	8	12	2	1	2	1	9	270	1	280	3	90	8	480	4	120	4	48	3	450	0	0	1	10	2	360	1	20	1	10		0	0
120	1	Addis Ababa	Addis Ketema	7	26	1	2	3	3	1500	1200	2	1	1200	2	1	8	12	2	1	2	1	9	270	1	280	3	90	8	480	4	120	4	48	3	450	0	0	1	10	2	360	1	20	1	10		0	0
121	1	Addis Ababa	Lafto	2	62	2	2	3	3	1500	1200	3	2	4000	2	1	8	12	4	1	2	1	19	570	1	280	4	120	8	480	3	90	4	48	6	900	0	0	1	10	6	1080	1	20	1	10	0	0	1
122	2	Addis Ababa	Yeka	7	21	1	2	3	3	3000	2400	4	2	5500	2	1	8	12	4	2	2	1	19	570	1	280	4	120	11	2750	3	90	6	72	9	1350	0	0	1	10	7	1260	1	20	1	10		0	0
123	2	Addis Ababa	Yeka	7	21	1	2	3	3	3000	2400	4	2	5500	2	1	8	12	4	2	2	1	19	570	1	280	4	120	11	2750	3	90	6	72	9	1350	0	0	1	10	7	1260	1	20	1	10		0	0
124	2	Addis Ababa	Lideta	1	22	2	2	4	3	2000	1600	5	2	6000	2	1	8	12	1	2	2	1	21	630	1	280	3	90	12	1750	3	90	6	72	9	1350	0	0	1	10	5	900	1	20	1	10	1	10	0
125	1	Oromiya	Sulilta	Sulilta	30	2	1	1	3	400	320	3	2	2000	2	1	8	12	3	1	1	1	13	390	1	100	4	120	7	420	2	60	6	72	6	900	0	0	1	10	5	900	1	20	1	10	1	10	0
126	1	Oromiya	Sulilta	Sulilta	30	2	1	1	3	400	320	3	2	2000	2	1	8	12	3	1	1	1	13	390	1	100	4	120	7	420	2	60	6	72	6	900	0	0	1	10	5	900	1	20	1	10	1	10	0
127	2	Addis Ababa	Gulele	Gulele	17	2	2	2	4	400	320	6	2	3800	2	1	8	12	2	2	2	1	16	480	1	280	3	90	7	1750	2	60	4	48	6	900	0	0	1	10	4	720	1	20	1	10	1	10	0
128	2	Addis Ababa	Gulele	Gulele	17	2	2	2	4	400	320	6	2	3800	2	1	8	12	2	2	2	1	16	480	1	280	3	90	7	1750	2	60	4	48	6	900	0	0	1	10	4	720	1	20	1	10	1	10	0
129	1	Oromiya	Sebeta	Sebeta	23	1	2	2	6	3500	2800	4	2	5600	1	1	8	12	1	1	2	2	0	0	1	100	0	0	0	0	3	90	3	36	8	1200	1	25	1	10	3	540	1	20	1	10		0	0
130	1	Oromiya	Sebeta	Sebeta	23	1	2	2	6	3500	2800	4	2	5600	1	1	8	12	1	1	2	2	0	0	1	100	0	0	0	0	3	90	3	36	8	1200	1	25	1	10	3	540	1	20	1	10		0	0
131	1	Oromiya	Sebeta	Sebeta	23	1	2	2	6	3500	2800	4	2	5600	1	1	8	12	1	1	2	2	0	0	1	100	0	0	0	0	3	90	3	36	8	1200	1	25	1	10	3	540	1	20	1	10		0	0
132	1	Oromiya	Sebeta	Sebeta	35	2	1	2	2	2600	2080	3	2	3000	2	1	8	16	1	1	2	1	20	600	1	280	3	90	10	600	3	90	3	36	8	1200	0	0	1	10	3	540	3	60	1	10	1	10	0
133	1	Oromiya	Sebeta	Sebeta	35	2	1	2	2	2600	2080	3	2	3000	2	1	8	16	1	1	2	1	20	600	1	280	3	90	10	600	3	90	3	36	8	1200	0	0	1	10	3	540	3	60	1	10	1	10	0
134	1	Oromiya	Sebeta	Sebeta	35	2	1	2	2	2600	2080	3	2	3000	2	1	8	16	1	1	2	1	20	600	1	280	3	90	10	600	3	90	3	36	8	1200	0	0	1	10	3	540	3	60	1	10	1	10	0
135	1	Addis Ababa	Lideta	2	38	1	1	1	5	3000	2400	3	1	2400	1	2	8	16	1	1	2	2	0	0	1	100	0	0	0	0	8	240	8	96	8	1200	1	25	1	10	1	180	1	20	1	10		0	0
136	1	Addis Ababa	Lideta	2	38	1	1	1	5	3000	2400	3	1	2400	1	2	8	16	1	1	2	2	0	0	1	100	0	0	0	0	8	240	8	96	8	1200	1	25	1	10	1	180	1	20	1	10		0	0
137	1	Addis Ababa	Lideta	2	38	1	1	1	5	3000	2400	3	1	2400	1	2	8	16	1	1	2	2	0	0	1	100	0	0	0	0	8	240	8	96	8	1200	1	25	1	10	1	180	1	20	1	10		0	0
138	1	Oromiya	Dukem	Dukem	30	1	1	2	3	4600	3680	5	2	4000	1	1	8	16	1	1	2	2	0	0	1	100	0	0	0	0	6	180	6	72	8	1200	0	0	1	10	6	1080	1	20	1	10		0	0
139	1	Oromiya	Dukem	Dukem	30	1	1	2	3	4600	3680	5	2	4000	1	1	8	16	1	1	2	2	0	0	1	100	0	0	0	0	6	180	6	72	8	1200	0	0	1	10	6	1080	1	20	1	10		0	0
140	1	Oromiya	Dukem	Dukem	30	1	1	2	3	4600	3680	5	2	4000	1	1	8	16	1	1	2	2	0	0	1	100	0	0	0	0	6	180	6	72	8	1200	0	0	1	10	6	1080	1	20	1	10		0	0
141	1	Oromiya	Dukem	Dukem	30	1	1	2	3	4600	3680	5	2	4000	1	1	8	16	1	1	2	2	0	0	1	100	0	0	0	0	6	180	6	72	8	1200	0	0	1	10	6	1080	1	20	1	10		0	0
142	1	Oromiya	Woliso	Woliso	27	2	1	3	2	3500	2800	3	2	3800	2	1	8	16	1	1	1	1	24	720	1	100	2	60	24	1440	12	360	12	144	14	2100	1	25	1	10	6	1080	1	20	1	10	1	10	4
143	1	Oromiya	Woliso	Woliso	27	2	1	3	2	3500	2800	3	2	3800	2	1	8	16	1	1	1	1	24	720	1	100	2	60	24	1440	12	360	12	144	14	2100	1	25	1	10	6	1080	1	20	1	10	1	10	4
144	1	Oromiya	Woliso	Woliso	27	2	1	3	2	3500	2800	3	2	3800	2	1	8	16	1	1	1	1	24	720	1	100	2	60	24	1440	12	360	12	144	14	2100	1	25	1	10	6	1080	1	20	1	10	1	10	4
145	1	Oromiya	Woliso	Woliso	27	2	1	3	2	3500	2800	3	2	3800	2	1	8	16	1	1	1	1	24	720	1	100	2	60	24	1440	12	360	12	144	14	2100	1	25	1	10	6	1080	1	20	1	10	1	10	4
146	1	Oromiya	Sebeta	Sebeta	23	2	2	2	3	1500	1200	5			2	1	4	0	1	1	1	5	4	120	1	100	1	30	4	240	4	120	4	48	4	600	4	100	1	10	3	540	1	20	1	10	1	10	0
147	1	Oromiya	Sebeta	Sebeta	23	2	2	2	3	1500	1200	5			2	1	4	0	1	1	1	5	4	120	1	100	1	30	4	240	4	120	4	48	4	600	4	100	1	10	3	540	1	20	1	10	1	10	0
148	1	Oromiya	Sebeta	Sebeta	23	2	2	2	3	1500	1200	5			2	1	4	0	1	1	1	5	4	120	1	100	1	30	4	240	4	120	4	48	4	600	4	100	1	10	3	540	1	20	1	10	1	10	0
149	1	Oromiya	Sebeta	Sebeta	23	2	2	2	3	1500	1200	5			2	1	4	0	1	1	1	5	4	120	1	100	1	30	4	240	4	120	4	48	4	600	4	100	1	10	3	540	1	20	1	10	1	10	0
150	1	Oromiya	Sebeta	Sebeta	23	1	2	2	3	3500	2800	3	2	3400	2	1	8	14	1	1	2	1	24	720	1	280	2	60	24	1440	12	360	12	144	14	2100	2	50	1	10	6	1080	1	20	1	10		0	0
151	1	Oromiya	Sebeta	Sebeta	23	1	2	2	3	3500	2800	3	2	3400	2	1	8	14	1	1	2	1	24	720	1	280	2	60	24	1440	12	360	12	144	14	2100	2	50	1	10	6	1080	1	20	1	10		0	0
152	1	Oromiya	Sebeta	Sebeta	23	1	2	2	3	3500	2800	3	2	3400	2	1	8	14	1	1	2	1	24	720	1	280	2	60	24	1440	12	360	12	144	14	2100	2	50	1	10	6	1080	1	20	1	10		0	0
153	1	Oromiya	Sebeta	Sebeta	23	1	2	2	3	3500	2800	3	2	3400	2	1	8	14	1	1	2	1	24	720	1	280	2	60	24	1440	12	360	12	144	14	2100	2	50	1	10	6	1080	1	20	1	10		0	0
154	1	Oromiya	Welete	Welete	25	1	2	2	3	4500	3600	3	2	5000	1	1	8	16	1	1	2	2	0	0	1	100	0	0	0	0	18	540	12	144	12	1800	3	75	1	10	6	1080	1	20	1	10		0	0
155	1	Oromiya	Welete	Welete	25	1	2	2	3	4500	3600	3	2	5000	1	1	8	16	1	1	2	2	0	0	1	100	0	0	0	0	18	540	12	144	12	1800	3	75	1	10	6	1080	1	20	1	10		0	0
156	1	Oromiya	Welete	Welete	25	1	2	2	3	4500	3600	3	2	5000	1	1	8	16	1	1	2	2	0	0	1	100	0	0	0	0	18	540	12	144	12	1800	3	75	1	10	6	1080	1	20	1	10		0	0
157	1	Addis Ababa	Akaki	10	42	1	1	3	3	3000	2400	4	2	3000	2	1	8	16	1	1	1	2	24	720	1	100	2	60	24	1440	18	540	14	168	12	1800	4	100	1	10	8	1440	1	20	1	10		0	0
158	1	Addis Ababa	Akaki	10	42	1	1	3	3	3000	2400	4	2	3000	2	1	8	16	1	1	1	2	24	720	1	100	2	60	24	1440	18	540	14	168	12	1800	4	100	1	10	8	1440	1	20	1	10		0	0
159	1	Addis Ababa	Akaki	10	42	1	1	3	3	3000	2400	4	2	3000	2	1	8	16	1	1	1	2	24	720	1	100	2	60	24	1440	18	540	14	168	12	1800	4	100	1	10	8	1440	1	20	1	10		0	0
160	1	Oromiya	Sodere	Sodere	30	1	1	4	3	4500	3600	3	2	5000	2	1	8	16	1	1	2	2	8	240	1	100	1	30	8	480	8	240	12	144	12	1800	6	150	1	10	6	1080	1	20	1	10		0	0
161	1	Oromiya	Sodere	Sodere	30	1	1	4	3	4500	3600	3	2	5000	2	1	8	16	1	1	2	2	8	240	1	100	1	30	8	480	8	240	12	144	12	1800	6	150	1	10	6	1080	1	20	1	10		0	0
162	1	Oromiya	Sodere	Sodere	30	1	1	4	3	4500	3600	3	2	5000	2	1	8	16	1	1	2	2	8	240	1	100	1	30	8	480	8	240	12	144	12	1800	6	150	1	10	6	1080	1	20	1	10		0	0
163	2	Addis Ababa	Kirkos	Kirkos	29	1	2	4	2	1743	1394.4	1	1	1400	2	1	8	16	1	2	2	1	24	720	1	280	1	30	8	2000	8	240	8	96	8	1200	1	25	1	10	1	180	1	20	1	10		0	0
164	2	Addis Ababa	Addis ketema	1	46	1	1	5	3	300	240	4	1	240	2	1	8	16	1	2	2	1	24	720	1	280	1	30	8	2000	8	240	8	96	8	1200	1	25	1	10	1	180	1	20	1	10		0	0
165	2	Addis Ababa	Addis ketema	1	46	1	1	5	3	300	240	4	1	240	2	1	8	16	1	2	2	2	24	720	1	280	1	30	12	3000	8	240	8	96	8	1200	1	25	1	10	1	180	1	20	1	10		0	0
166	2	Addis Ababa	Kolfe	10	18	2	1	3	4	560	448	5	2	2800	1	1	8	14	1	2	2	2	0	0	1	280	0	0	0	0	8	240	8	96	6	900	0	0	1	10	3	540	1	20	1	10	1	10	0
167	1	Addis Ababa	Addis Ketema	2	20	1
168	2	Addis Ababa	Kolfe	10	18	2	1	3	4	560	448	5	2	2800	1	1	8	14	1	2	2	2	0	0	1	280	0	0	0	0	8	240	8	96	6	900	0	0	1	10	3	540	1	20	1	10	1	10	0
169	1	Addis Ababa	Addis Ketema	2	20	1
170	2	Addis Ababa	Addis ketema	3	40	1	2	3	3	3500	2800	1	1	2800	2	1	8	16	1	2	1	1	24	720	1	100	1	30	24	3000	8	240	8	96	8	1200	1	25	1	10	1	180	1	20	1	10		0	1
171	2	Addis Ababa	Addis ketema	3	40	1	2	3	3	3500	2800	1	1	2800	2	1	8	16	1	2	1	2	24	720	1	100	1	30	12	3000	8	240	8	96	8	1200	1	25	1	10	1	180	1	20	1	10		0	1
172	2	Addis Ababa	Lideta	2	24	2	1	4	6	4000	3200	3	1	1500	2	1	8	16	1	2	2	1	24	720	1	280	1	30	24	2000	8	240	8	96	8	1200	1	25	1	10	1	180	1	20	1	10	1	10	0
173	2	Addis Ababa	Lideta	2	24	2	1	4	6	4000	3200	3	1	1500	2	1	8	16	1	2	2	2	24	720	1	280	1	30	8	2000	8	240	8	96	8	1200	1	25	1	10	1	180	1	20	1	10	1	10	0
174	2	Addis Ababa	Lafto	11	20	2	2	3	4	560	448	5	2	2000	2	1	8	12	1	2	2	1	24	720	1	280	1	30	24	2500	8	240	8	96	8	1200	1	25	1	10	1	180	1	20	1	10	1	10	0
175	2	Addis Ababa	Lafto	11	20	2	2	3	4	560	448	5	2	2000	2	1	8	12	1	2	2	2	24	720	1	280	1	30	10	2500	8	240	8	96	8	1200	1	25	1	10	1	180	1	20	1	10	1	10	0
176	2	Oromiya			23	2	2	5	4	560	448	6	3	5000	2	1	8	12	1	2	2	1	24	720	1	280	1	30	8	2000	8	240	8	96	8	1200	1	25	1	10	1	180	1	20	1	10	1	10	0
177	2	Oromiya			23	2	2	5	4	560	448	6	3	5000	2	1	8	12	1	2	2	2	24	720	1	280	1	30	8	2000	8	240	8	96	8	1200	1	25	1	10	1	180	1	20	1	10	1	10	0
178	2	Addis Ababa	Kolfe	4	31	2	1	1	5	1500	1200	3	1	2500	1	1	8	12	2	2	1	2	0	0	1	100	0	0	0	0	8	240	8	96	8	1200	1	25	1	10	1	180	1	20	1	10	1	10	0
179	2	Addis Ababa	Kolfe	4	31	2	1	1	5	1500	1200	3	1	2500	1	1	8	12	2	2	1	2	0	0	1	100	0	0	0	0	8	240	8	96	8	1200	1	25	1	10	1	180	1	20	1	10	1	10	0
180	2	Addis Ababa	Lafto	3	17	2	2	4	4	560	448	4	1	448	2	1	8	12	1	2	2	1	24	720	1	280	1	30	24	6000	8	240	8	96	8	1200	1	25	1	10	1	180	1	20	1	10	1	10	1
181	2	Addis Ababa	Lafto	3	17	2	2	4	4	560	448	4	1	448	2	1	8	12	1	2	2	2	24	720	1	280	1	30	12	3000	8	240	8	96	8	1200	1	25	1	10	1	180	1	20	1	10	1	10	1
182	1	Oromiya		Addis Alem	28	1	2	5	3	3000	2400	7	1	2400	1	1	8	12	1	1	2	2	0	0	1	100	0	0	0	0	8	240	8	96	8	1200	1	25	1	10	1	180	1	20	1	10		0	0
183	1	Oromiya		Addis Alem	28	1	2	5	3	3000	2400	7	1	2400	1	1	8	12	1	1	2	2	0	0	1	100	0	0	0	0	8	240	8	96	8	1200	1	25	1	10	1	180	1	20	1	10		0	0
184	1	Oromiya		Addis Alem	28	1	2	5	3	3000	2400	7	1	2400	1	1	8	12	1	1	2	2	0	0	1	100	0	0	0	0	8	240	8	96	8	1200	1	25	1	10	1	180	1	20	1	10		0	0
185	1	Addis Ababa	Akaki	9	24	1	1	3	5	1000	800	3	1	1000	1	1	8	12	1	1	2	2	0	0	1	100	0	0	0	0	3	90	3	36	4	600	0	0	1	10	3	540	1	20	1	10		0	0
186	1	Addis Ababa	Akaki	9	24	1	1	3	5	1000	800	3	1	1000	1	1	8	12	1	1	2	2	0	0	1	100	0	0	0	0	3	90	3	36	4	600	0	0	1	10	3	540	1	20	1	10		0	0
187	1	Addis Ababa	Akaki	9	24	1	1	3	5	1000	800	3	1	1000	1	1	8	12	1	1	2	2	0	0	1	100	0	0	0	0	3	90	3	36	4	600	0	0	1	10	3	540	1	20	1	10		0	0
188	2	Addis Ababa	Addis Ketema	5	25	2	2	5	3	3000	2400	4	3	5000	2	1	8	12	1	2	4	1	20	600	1	100	1	30	20	5000	8	240	8	96	8	1200	1	25	1	10	1	180	1	20	1	10	1	10	0
189	2	Addis Ababa	Addis Ketema	5	25	2	2	5	3	3000	2400	4	3	5000	2	1	8	12	1	2	4	2	20	600	1	100	1	30	8	2000	8	240	8	96	8	1200	1	25	1	10	1	180	1	20	1	10	1	10	0
190	2	Addis Ababa	Akaki	9	24	1	1	3	2	2500	2000	4	1	2500	1	1	8	12	1	2	2	2	0	0	1	280	0	0	0	0	3	90	5	60	8	1200	0	0	1	10	2	360	1	20	1	10		0	0
191	2	Addis Ababa	Akaki	9	24	1	1	3	2	2500	2000	4	1	2500	1	1	8	12	1	2	2	2	0	0	1	280	0	0	0	0	3	90	5	60	8	1200	0	0	1	10	2	360	1	20	1	10		0	0
192	2	Addis Ababa	Kirkos	5	25	2	1	3	3	3000	2400	5	2	3600	2	1	8	12	1	2	2	1	20	600	1	280	1	30	8	2000	8	240	8	96	8	1200	1	25	1	10	1	180	1	20	1	10	1	10	0
193	2	Addis Ababa	Kirkos	5	25	2	1	3	3	3000	2400	5	2	3600	2	1	8	12	1	2	2	1	20	600	1	280	1	30	8	2000	8	240	8	96	8	1200	1	25	1	10	1	180	1	20	1	10	1	10	0
194	2	Addis Ababa	Kirkos	5	25	2	1	3	3	3000	2400	5	2	3600	2	1	8	12	1	2	2	2	20	600	1	280	1	30	8	2000	8	240	8	96	8	1200	1	25	1	10	1	180	1	20	1	10	1	10	0
195	2	Addis Ababa	Arada	9	35	2	1	2	3	800	640	5	1	800	1	1	8	12	1	2	2	2	0	0	1	280	0	0	0	0	6	180	6	72	6	900	0	0	1	10	4	720	1	20	1	10	1	10	0
196	2	Addis Ababa	Arada	9	35	2	1	2	3	800	640	5	1	800	1	1	8	12	1	2	2	2	0	0	1	280	0	0	0	0	6	180	6	72	6	900	0	0	1	10	4	720	1	20	1	10	1	10	0
197	2	Addis Ababa	Lafto	3	35	2	1	5	2	3000	2400	4	2	6000	2	1	8	12	1	2	4	1	20	600	1	100	1	30	8	2000	8	240	8	96	8	1200	1	25	1	10	1	180	1	20	1	10	1	10	0
198	2	Addis Ababa	Lafto	3	35	2	1	5	2	3000	2400	4	2	6000	2	1	8	12	1	2	4	1	20	600	1	280	1	30	7	1750	8	240	8	96	8	1200	1	25	1	10	1	180	1	20	1	10	1	10	0
199	2	Addis Ababa	Lafto	3	35	2	1	5	2	3000	2400	4	2	6000	2	1	8	12	1	2	4	2	20	600	1	100	1	30	8	2000	8	240	8	96	8	1200	1	25	1	10	1	180	1	20	1	10	1	10	0
200	2	Addis Ababa	Kirkos	9	78	1	1	3	8	3400	2720	6	2	4400	2	1	8	12	1	2	2	1	20	600	1	280	1	30	9	2250	8	240	8	96	8	1200	1	25	1	10	1	180	1	20	1	10		0	0
201	2	Addis Ababa	Kirkos	9	78	1	1	3	8	3400	2720	6	2	4400	2	1	8	12	1	2	2	1	20	600	1	280	1	30	9	2250	8	240	8	96	8	1200	1	25	1	10	1	180	1	20	1	10		0	0
202	2	Addis Ababa	Kirkos	9	78	1	1	3	8	3400	2720	6	2	4400	2	1	8	12	1	2	2	2	20	600	1	280	1	30	8	2000	8	240	8	96	8	1200	1	25	1	10	1	180	1	20	1	10		0	0
203	2	Addis Ababa	Bole	10	36	1	1	2	3	1600	1280	6	3	4720	2	1	8	12	1	2	1	1	18	540	1	100	3	90	8	2000	8	240	8	96	8	1200	0	0	1	10	6	1080	1	20	1	10		0	6
204	2	Addis Ababa	Bole	10	36	1	1	2	3	1600	1280	6	3	4720	2	1	8	12	1	2	1	2	18	540	1	100	3	90	12	3000	8	240	8	96	8	1200	0	0	1	10	6	1080	1	20	1	10		0	6
205	2	Addis Ababa	Addis Ketemaa	4	35	2	1	3	8	300	240	4	1	240	2	1	8	12	1	2	4	1	20	600	1	100	1	30	7	1750	8	240	8	96	8	1200	1	25	1	10	1	180	1	20	1	10	1	10	0
206	2	Addis Ababa	Addis Ketemaa	4	35	1	1	3	8	300	240	4	1	240	2	1	8	12	1	2	4	2	20	600	1	100	1	30	14	3500	8	240	8	96	8	1200	1	25	1	10	1	180	1	20	1	10	1	10	0
207	2	Addis Ababa	Lafto	6	23	1	2	4	3	3000	2400	1	1	2400	2	1	8	12	1	2	2	2	8	240	1	280	1	30	8	2000	8	240	8	96	8	1200	2	50	1	10	4	720	1	20	1	10		0	0
208	1	Oromiya	Sebeta	Sebeta	21	1	1	2	3	3500	2800	2	1	2800	1	1	8	12	1	1	2	2	0	0	1	100	0	0	0	0	6	180	6	72	8	1200	1	25	1	10	4	720	1	20	1	10		0	0
209	1	Oromiya	Sebeta	Sebeta	21	1	1	2	3	3500	2800	2	1	2800	1	1	8	12	1	1	2	2	0	0	1	100	0	0	0	0	6	180	6	72	8	1200	1	25	1	10	4	720	1	20	1	10		0	0
210	1	Oromiya	Sebeta	Sebeta	21	1	1	2	3	3500	2800	2	1	2800	1	1	8	12	1	1	2	2	0	0	1	100	0	0	0	0	6	180	6	72	8	1200	1	25	1	10	4	720	1	20	1	10		0	0
211	2	Addis Ababa	Lafto	5	28	1	1	4	8	2600	2080	2	1	2080	2	1	8	12	2	2	2	1	20	600	1	280	1	30	12	3000	8	240	8	96	8	1200	1	25	1	10	1	180	1	20	1	10		0	0
212	2	Addis Ababa	Lafto	5	28	1	1	4	8	2600	2080	2	1	2080	2	1	8	12	2	2	2	2	20	600	1	280	1	30	12	3000	8	240	8	96	8	1200	1	25	1	10	1	180	1	20	1	10		0	0
213	2	Addis Ababa	Lafto	3	23	1	1	2	3	1800	1440	4	1	1440	2	1	8	12	1	2	2	1	20	600	1	280	3	90	10	2500	8	240	4	48	6	900	1	25	1	10	6	1080	1	20	1	10	1	10	0
214	2	Addis Ababa	Lafto	3	23	2	1	2	3	1800	1440	4	1	1440	2	1	8	12	1	2	2	2	20	600	1	280	3	90	10	2500	8	240	4	48	6	900	1	25	1	10	6	1080	1	20	1	10	1	10	0
215	2	Addis Ababa	Lideta	3	32	1	2	3	6	4000	3200	4	1	3200	2	1	8	12	1	2	2	1	20	600	1	280	1	30	12	3000	8	240	8	96	8	1200	1	25	1	10	1	180	1	20	1	10		0	0
216	2	Addis Ababa	Lideta	3	32	1	2	3	6	4000	3200	4	1	3200	2	1	8	12	1	2	2	2	20	600	1	280	1	30	10	2500	8	240	8	96	8	1200	1	25	1	10	1	180	1	20	1	10		0	0
217	2	Oromiya	Sebeta	Sebeta	30	2	1	1	3	1800	1440	4	1		1	1	8	12	1	2	2	3	3	90	1	280	1	30	1	250	2	60	1	12	2	300	1	25	1	10	1	180	1	20	1	10	1	10	0
218	2	Oromiya	Sebeta	Sebeta	30	2	1	1	3	1800	1440	4	1		1	1	8	12	1	2	2	3	3	90	1	280	1	30	1	250	2	60	1	12	2	300	1	25	1	10	1	180	1	20	1	10	1	10	0
219	2	Oromiya	Sebeta	Sebeta	30	2	1	1	3	1800	1440	4	1		1	1	8	12	1	2	2	3	3	90	1	280	1	30	1	250	2	60	1	12	2	300	1	25	1	10	1	180	1	20	1	10	1	10	0
220	2	Oromiya	Sebeta	Sebeta	30	2	1	1	3	1800	1440	4	1		1	1	8	12	1	2	2	3	3	90	1	280	1	30	1	#REF!	2	60	1	12	2	300	1	25	1	10	1	180	1	20	1	10	1	10	0
221	2	Addis Ababa	Lideta	7	20	1	2	4	4	560	448	8	4	20000	2	1	8	12	1	2	2	1	20	600	1	280	1	30	10	2500	8	240	8	96	8	1200	1	25	1	10	1	180	1	20	1	10		0	0
222	2	Addis Ababa	Lideta	7	20	1	2	4	4	560	448	8	4	20000	2	1	8	12	1	2	2	2	20	600	1	280	1	30	8	2000	8	240	8	96	8	1200	1	25	1	10	1	180	1	20	1	10		0	0
223	1	Addis Ababa	Addis Ketema	2	20	2	2	2	3	2000	1600	6			1	1	3	0	3	1	1	5	3	90	1	100	1	30	1	60	1	30	1	12	1	150	0	0	0	0	1	180	1	20	1	10	1	10	0
224	1	Addis Ababa	Addis Ketema	2	20	2	2	2	3	2000	1600	6			1	1	3	0	3	1	1	5	3	90	1	100	1	30	1	60	1	30	1	12	1	150	0	0	0	0	1	180	1	20	1	10	1	10	0
225	1	Addis Ababa	Addis Ketema	2	20	2	2	2	3	2000	1600	6			1	1	3	0	3	1	1	5	3	90	1	100	1	30	1	60	1	30	1	12	1	150	0	0	0	0	1	180	1	20	1	10	1	10	0
226	1	Addis Ababa	Addis Ketema	2	20	2	2	2	3	2000	1600	6			1	1	3	0	3	1	1	5	3	90	1	100	1	30	1	60	1	30	1	12	1	150	0	0	0	0	1	180	1	20	1	10	1	10	0
227	1	Addis Ababa	Addis Ketema	4	39	1	2	2	3	2500	2000	4	1	2500	2	1	2	0	2	1	1	5	2	60	2	200	1	30	1	60	1	30	1	12	1	150	0	0	1	10	1	180	1	20	1	10		0	0
228	1	Addis Ababa	Addis Ketema	4	39	1	2	2	3	2500	2000	4	1	2500	2	1	2	0	2	1	1	5	2	60	2	200	1	30	1	60	1	30	1	12	1	150	0	0	1	10	1	180	1	20	1	10		0	0
229	1	Addis Ababa	Addis Ketema	4	39	1	2	2	3	2500	2000	4	1	2500	2	1	2	0	2	1	1	5	2	60	2	200	1	30	1	60	1	30	1	12	1	150	0	0	1	10	1	180	1	20	1	10		0	0
230	1	Addis Ababa	Addis Ketema	4	39	1	2	2	3	2500	2000	4	1	2500	2	1	2	0	2	1	1	5	2	60	2	200	1	30	1	60	1	30	1	12	1	150	0	0	1	10	1	180	1	20	1	10		0	0
231	2	Oromiya	Sebeta	Sebeta	30	1	1	3	2	1500	1200	4	1	1500	1	1	3	0	1	2	2	3	0	0	1	280	0	0	0	0	1	30	0	0	1	150	0	0	1	10	1	180	1	20	1	10		0	0
232	2	Oromiya	Sebeta	Sebeta	30	1	1	3	2	1500	1200	4	1	1500	1	1	3	0	1	2	2	3	0	0	1	280	0	0	0	0	1	30	0	0	1	150	0	0	1	10	1	180	1	20	1	10		0	0
233	2	Oromiya	Sebeta	Sebeta	30	1	1	3	2	1500	1200	4	1	1500	1	1	3	0	1	2	2	3	0	0	1	280	0	0	0	250	1	30	0	0	1	150	0	0	1	10	1	180	1	20	1	10		0	0
234	2	Addis Ababa	Addis Ketema	3	30	2	1	1	6	5000	4000	4			2	1	2	0	3	2	1	5	2	60	1	100	1	30	1	0	1	30	1	12	1	150	1	25	1	10	1	180	1	20	1	10	1	10	0
235	2	Addis Ababa	Addis Ketema	2	20	1
236	2	Addis Ababa	Addis Ketema	3	30	2	1	1	6	5000	4000	4			2	1	2	0	3	2	1	5	2	60	1	100	1	30	1	250	1	30	1	12	1	150	1	25	1	10	1	180	1	20	1	10	1	10	0
237	2	Addis Ababa	Addis Ketema	3	30	2	1	1	6	5000	4000	4			2	1	2	0	3	2	1	5	2	60	1	100	1	30	1	2000	1	30	1	12	1	150	1	25	1	10	1	180	1	20	1	10	1	10	0
238	2	Oromiya	Muger	Muger	54	1	1	4	3	3000	2400	3	1	3000	2	1	8	12	1	2	2	1	20	600	1	280	1	30	8	2000	8	240	8	96	8	1200	1	25	1	10	1	180	1	20	1	10		0	0
239	2	Oromiya	Muger	Muger	54	1	1	4	3	3000	2400	3	1	3000	2	1	8	12	1	2	2	2	20	600	1	280	1	30	2	500	8	240	8	96	8	1200	1	25	1	10	1	180	1	20	1	10		0	0
240	2	Addis Ababaa	Lafto	8	28	1	2	4	6	4800	3840	4	1	3840	2	1	8	12	1	2	2	1	20	600	1	280	3	90	8	2000	4	120	3	36	4	600	1	25	1	10	4	720	1	20	1	10		0	0
241	1	Oromiya	Weliso	Weliso	32	2	1	2	5	800	640	4	1	640	2	1	8	12	1	1	2	1	16	480	1	280	3	90	14	840	6	180	3	36	4	600	1	25	1	10	2	360	1	20	1	10	1	10	0
242	1	Oromiya	Weliso	Weliso	32	2	1	2	5	800	640	4	1	640	2	1	8	12	1	1	2	1	16	480	1	280	3	90	14	840	6	180	3	36	4	600	1	25	1	10	2	360	1	20	1	10	1	10	0
243	1	Oromiya	Weliso	Weliso	32	2	1	2	5	800	640	4	1	640	2	1	8	12	1	1	2	1	16	480	1	280	3	90	14	840	6	180	3	36	4	600	1	25	1	10	2	360	1	20	1	10	1	10	0
[truncated: 74 more columns]
